# Supplementary material for: miR-34b/c-5p/CXCL10 Axis Induced by RSV Infection Mediates a Mechanism of Airway Hyperresponsive Diseases
Source: Biology (Basel). 2023 Feb 16;12(2):317. doi: 10.3390/biology12020317 (PMC9953223; doi:10.3390/biology12020317)
Supplement: Supplementary file 1 [file biology-12-00317-s001.zip]

Archive with 1 entries (1 files):
- biology-2183256-supplementary.pdf
